# Supplementary material for: Evaluation of alpha-gliadin celiac disease epitopes in some Aegilops species containing the D genome
Source: BMC Plant Biol. 2026 May 20;26:969. doi: 10.1186/s12870-026-08966-0 (PMC13235123; doi:10.1186/s12870-026-08966-0)
Supplement: Supplementary file 2 — Supplementary Material 2. Supplementary Table 2. Canonical alpha-gliadin CD epitopes, all previously identified variants, and their corresponding amino acid sequences. [file 12870_2026_8966_MOESM2_ESM.xlsx]

## Sheet: Supplementary Table 1
					Supplementary Table 1 Overall information of the results of alpha-gliadins amplicon sequencing.
									#No of seq before concatenating (from the complete barcode)	#No of seq before concatenating (with one mismach)	#No of seq after concatenating (with one mismach)	Clustered Seq (proteins)	clusters (100%)	clusters>15	Shortest	longest	Normalization index
		total reads	out.notCombined_1.fastq	out.notCombined_2.fastq	out.extendedFrags.fastq	Ae. juvenalis ‘AE 537’	Fusion_F1	TTCGGAGT	58314	58953	21098	20080	8168	111	64	144	1.06635
	Ae-gli1	634535	442080	442080	192455	Ae. juvenalis ‘AE 1495’	Fusion_F2	ACTCATTT	52540	53262	21608	20486	9098	84	64	143	1.18354
	Ae-gli2	634535				Ae. tauschii ‘AE 1600’	Fusion_F3	GGGATCCG	67595	68409	16159	15442	6353	103	64	142	0.919935
						Ae. tauschii ‘AE 1211’	Fusion_F4	CAAGATAA	78572	79304	16780	16162	5985	124	64	144	0.791414
						Ae. cylindrica ‘AE 1594’	Fusion_F5	GGACAACG	54725	55300	18504	17573	7591	92	64	144	1.13628
						Ae. cylindrica ‘AE 1658’	Fusion_F6	AGCGAGCT	67467	68220	16172	15196	6862	95	64	144	0.92168
						Ae. ventricosa ‘AE 1511’	Fusion_F7	CTGCACGT	27787	28152	14981	14184	6270	78	64	144	2.23785
						Ae. ventricosa ‘AE 730’	Fusion_F8	GCACTAGT	61718	62389	21308	20164	8359	109	64	144	1.00753
						Ae. crassa ‘TA1873’	Fusion_F9	TACTGAGA	79134	79747	21068	20221	8803	112	64	144	0.785794
	FLASH Results					Ae. crassa ‘AE 815’	Fusion_F10	ATCGTACT	73978	74766	22898	21834	8036	123	64	144	0.840561
	[FLASH]	Read	combination	statistics:				total	621830	628502	190576	181342	75525	1031
	[FLASH]	Total	pairs:	634535				Average	62183	62850.2	19057.6	18134.2	7552.5	103.1
	[FLASH]	Combined	pairs:	192455					sum of all reads =		DNA sequences stats
	[FLASH]	Uncombined	pairs:	442080					For both reads=		Minimum length: 250
	[FLASH]	Percent	combined:	0.3033					read length=		Maximum length: 490
											Average length: 329.062
								mean	62183
											No. of seq with stop codons	9234
