# Supplementary material for: Evaluation of alpha-gliadin celiac disease epitopes in some Aegilops species containing the D genome
Source: BMC Plant Biol. 2026 May 20;26:969. doi: 10.1186/s12870-026-08966-0 (PMC13235123; doi:10.1186/s12870-026-08966-0)
Supplement: Supplementary file 3 — Supplementary Material 3. Supplementary Table 3. The frequency of the canonical and all variants of alpha-gliadin CD epitopes across different Aegilops genotypes. [file 12870_2026_8966_MOESM3_ESM.xlsx]

## Sheet: Supplementary Table 2
Supplementary Table 2 Canonical alpha-gliadin CD epitopes, all previously identified variants, and their corresponding amino acid sequences.
			CD epitope variants	Closest homologue	Epitope sequence
		CD epitope variants	Closest homologue	Epitope sequence	Toxicity	Reference
	main epitops	PFPQPQLPY	DQ2.5-glia-α1a		Toxic	5		*Variants resulted from partial deletion of FR-type.	mismatch	Reference
		PFPQPQLPF	α1a-varT1		Toxic	9
		PFPHPQLPY	α1a-varT2		Toxic	9
	main epitops	PYPQPQLPY	DQ2.5-glia-α1b		Toxic	5
		PFLQPQLPY	DQ2.5-glia-a1a	PFPQPELPY	unk	1		FRPQQPIS*		8
		PFPQPQLSY	DQ2.5-glia-a1a	PFPQPELPY	Non Toxic	1		LGQQQQFPPQHPD	p31-43	8
		PFSQPQLPY	DQ2.5-glia-a1a	PFPQPELPY	Stimulate in a lower degree	1		PGRQQPFPPQQPY	p31-44	8
		PFPPPQLPY						PGQQQQFPPQQPY		8
		PFPQLQLPY	DQ2.5-glia-a1a	PFPQPELPY	unk	2		PGQQQTFPPQQPY		8
		KFPQPQLPY						PGKQQPFPPQQPY		8
		PFPQPQLLY						LVQQQQFPPQQPY		8
		PFPQPQQPY	DQ2.5-glia-a1a	PFPQPELPY	unk	5		PGQQEQFPPQQPY		8
		PYPQPQLLY	DQ2.5-glia-a1b	PYPQPELPY	unk	8		PRQQQPFPPQQPY		8
		PYPHPQLPY	DQ2.5-glia-a1b	PYPQPELPY	unk	8		PGQQQPFPPQHPY		8
		PFPQAQLPY
		PFPQPQVPY	DQ2.5-glia-a1a	PFPQPELPY	unk	8
		PFPQPQLAY
	main epitops	PQPQLPYPQ	DQ2.5-glia-α2		Toxic	5
		PQPQLPYSQ	DQ2.5-glia-a2	PQPELPYPQ	Non Toxic	1
		SQPQLPYSQ	DQ2.5-glia-a2	PQPELPYPQ	Non Toxic	1
		PQPQLSYSQ	α2-variant 3		Non Toxic
		PPPQLPYSQ
		LQPQLPYSQ	DQ2.5-glia-a2	PQPELPYPQ	unk	1
		FPPQLPYPQ	DQ2.5-glia-a3	FRPEQPYPQ	unk	1
		FLPQLPYPQ	α2-varT1		Toxic	9
		PQPQLLYPQ	DQ2.5-glia-a2	PQPELPYPQ	unk	5
		PQLQLPYPQ	DQ2.5-glia-a2	PQPELPYPQ	unk	8
		PQPQQPYPQ	DQ2.5-glia-g3	QQPEQPYPQ		8
		PQPQLPYPH	DQ2.5-glia-a2	PQPELPYPQ	unk	8
		LQPQLPYPQ	DQ2.5-glia-a2			5
		PHPQLPYPQ	DQ2.5-glia-a2	PQPELPYPQ	Stimulate in a lower degree	1
		PQPQLPYLQ	DQ2.5-glia-a2	PQPELPYPQ	unk	8
		PQPQLPYSH	DQ2.5-glia-a2	PQPELPYPQ	unk	8
		PHPQLSYPQ	DQ2.5-glia-a2			5
		SQPQLPYPH
		PHPQLLYPQ
	variants with one mismatch	PQPQLSYPQ
	Epitopes with two mismatch	PQPHLPYPQ	DQ2.5-glia-a2	PQPELPYPQ	unk	1
		PQAQLPYSQ
	main epitops	FRPQQPYPQ	DQ2.5-glia-α3		Toxic	5
		FRPQQPIS				8
		FPPQQPYPQ	DQ2.5-glia-a3	FRPEQPYPQ	Non Toxic	1,5
		LRPQQPYPQ	DQ2.5-glia-a3			5
		FRPQQPHPQ	DQ2.5-glia-a3			5
		FRPRQPYPQ	DQ2.5-glia-a3			5
		FSPQQPYPQ	DQ2.5-glia-a3	FRPEQPYPQ	unk	2,5
		FLPQQPYPQ	DQ2.5-glia-a3	FRPEQPYPQ	unk	3
		FPSQQPYPQ	DQ2.5-glia-a3	FRPEQPYPQ	unk	1
		FPPQQSYPQ	DQ2.5-glia-a3	FRPEQPYPQ	unk	1
		FQPQQPYPQ	DQ2.5-glia-a3	FRPEQPYPQ	unk	1
		FRPQQSYPQ	DQ2.5-glia-a3	FRPEQPYPQ	unk	8
		FPQQQPYPQ	DQ2.5-glia-a3	FRPEQPYPQ	unk	8
		FPPQQPYAQ
		FPPQQPYPH	DQ2.5-glia-a3	FRPEQPYPQ	unk	1
		SRPQQPYPQ
		FPAQQPYPQ	DQ2.5-glia-a3	FRPEQPYPQ	unk	1
		FPPQQPYLQ	( α3-var13)		Non Toxic
		FRPQKPYPQ	DQ2.5-glia-a3	FRPEQPYPQ	unk	8
		FRQQQPYPQ	DQ2.5-glia-a3	FRPEQPYPQ	unk	8
		FPPQQPYTQ	( α3-var16)		Non Toxic
		FRPQQLYPQ	DQ2.5-glia-a3	FRPEQPYPQ	unk	5
		FRPQQPYPR
		F*PQQPYPQ	DQ2.5_glia_α3 (var)			9
		LGQQQPFPPQQPY	p31-41 peptides
		PGQQQPFPPQQPY	p31-41 peptides variant		innate
		LGQQQQFPPQHPD	p31-43			8
		IGQQQPFPPQQPY
		LGQQQQFPPQQPY	p31-41 peptides variant
		LGQQQPFRPQQPY	p31-41 peptides variant
		LGQ*QPFPPQQPY
		LGKQQPFPPQQPY
		LGQQQSFPPQQPY	p31-41 peptides variant
		LGQQQTFPPQQPY
		PFPQPELPY
		PFPQPQLPH	DQ2.5-glia-a1a	PFPQPELPY	unk	4
		PFPQPPLPY	DQ2.5-glia-a1a	PFPQPELPY	unk	8
		PFPQSQLPY	DQ2.5-glia-a1a	PFPQPELPY	unk	8
		TFPQPQLPY	DQ2.5-glia-a1a	PFPQPELPY	unk	8
		PFPRPQLPY	DQ2.5-glia-a1a	PFPQPELPY	unk	8
		PYPQPELPY
		PYPQPHLPY	DQ2.5-glia-a1b	PYPQPELPY	unk	8
		PYPQPQLPF	DQ2.5-glia-a1b	PYPQPELPY	unk	8
		PQPELPYPQ
		PQSQLPYPQ	DQ2.5-glia-a2	PQPELPYPQ	unk	8
		PQPQLPFPQ	DQ2.5-glia-a2	PQPELPYPQ	unk	8
		PRPQLPYPQ	DQ2.5-glia-a2	PQPELPYPQ	unk	8
		FRPEQPYPQ
		FRPQQPQPQ	DQ2.5-glia-a3	FRPEQPYPQ	unk
		FRPQQPYLQ	DQ2.5-glia-a3	FRPEQPYPQ	unk	4
		FRPGQPYPQ	DQ2.5-glia-a3	FRPEQPYPQ	unk	8
		FRPQQPNPQ	DQ2.5-glia-a3	FRPEQPYPQ	unk	8
		FRPQQTYPQ	DQ2.5-glia-a3	FRPEQPYPQ	unk	8
		PFPQLQQPY	DQ2.5-glia-a1a	PFPQPELPY	unk	8
		LFPQPQQPY	DQ2.5-glia-a1a	PFPQPELPY	unk	8
		PFPKPQQPY	DQ2.5-glia-a1a	PFPQPELPY	unk	8
		PYPQPQLFP	DQ2.5-glia-a1b	PYPQPELPY	unk	8
		PQPQPQYPQ	DQ2.5-glia-a2	PQPELPYPQ	unk	1
		PQPQYPQPQ	DQ2.5-glia-a2	PQPELPYPQ	unk	8
		PQPEPQYPQ	DQ2.5-glia-a2	PQPELPYPQ	unk	8
		PQPQSQYPQ	DQ2.5-glia-a2	PQPELPYPQ	unk	8
		PQPQLPYSP	DQ2.5-glia-a2	PQPELPYPQ	unk	8
		PQPQQPYSQ	DQ2.5-glia-a2	PQPELPYPQ	unk	8
		PQPQLPHSQ	DQ2.5-glia-a2	PQPELPYPQ	unk	4
		SQPQLPYLQ	DQ2.5-glia-a2	PQPELPYPQ	unk	8
		PQPPLPYSQ	DQ2.5-glia-a2	PQPELPYPQ	unk	8
		PQPQVPYSQ	DQ2.5-glia-a2	PQPELPYPQ	unk	8
		FPPQHPYPQ	DQ2.5-glia-a3	FRPEQPYPQ	unk	8
		FPPQQPDPQ	DQ2.5-glia-a3	FRPEQPYPQ	unk	8
		LPPQQPYPQ	DQ2.5-glia-a3	FRPEQPYPQ	unk	8
		FPPQQPSPQ	DQ2.5-glia-a3	FRPEQPYPQ	unk	8
		FPPPQPYPQ	DQ2.5-glia-a3	FRPEQPYPQ	unk	8
		FTSQQPYPQ	DQ2.5-glia-a3	FRPEQPYPQ	unk	8
		FPPQQPYPE	DQ2.5-glia-a3	FRPEQPYPQ	unk	8
		FPTQQPYPQ	DQ2.5-glia-a3	FRPEQPYPQ	unk	4
		FPPQQPYPR	DQ2.5-glia-a3	FRPEQPYPQ	unk	8
		FPPRQPYPQ	DQ2.5-glia-a3	FRPEQPYPQ	unk	8
		PYPEQEQPF
		QYPGQQQPF	DQ2.5-ave-1b	PYPEQEQPF	ukn	8
		QYPRQQQPF	DQ2.5-ave-1b	PYPEQEQPF		8
		QQPEQPYPQ
		QQPQPQYPQ	DQ2.5-glia-g3	QQPEQPYPQ	ukn	8
		PQQSFPEQQ	DQ2.5-glia-γ1
		QQQSFPPQQ	DQ2.5-glia-g1	PQQSFPEQQ	ukn	8
		QQPFPEQPQ
		QQPFPQQQP	DQ2.5-glia-g5	QQPFPEQPQ	ukn	8
		PGRQQPFPPQQPY	p31-44			8
		PGQQQQFPPQQPY				8
		PGQQQTFPPQQPY				8
		PGKQQPFPPQQPY				8
		LVQQQQFPPQQPY				8
		PGQQEQFPPQQPY				8
		PRQQQPFPPQQPY				8
		PGQQQPFPPQHPY				8
		PGQQQPFPPQQPYPQPQPF	α-Glia (31–49)		Toxic
		PGQQQPFPPQQPYPQPQPFPSQQPY	α-Glia (31–55)		Toxic
		PQPQPFPSQQPY	α-Glia (44–55)		Toxic
		SQQPYLQLQPFPQPQLPY	α-Glia (51–70)		Toxic
		LQLQPFPQPQLPYPQPQLPY
		LGQGSFRPSQQN	short motif (LGQGSFRPSQQN) in the second non-repetitive region associated with adenovirus type 12 infections	0		7, 9
		LQLQPFPQPQLPYPQPQLPYPQPQLPYPQPQPF	intact 33-mer		Toxic
		LGQQQPFPPQQPYPQPQPF	The 19-residue motif (LGQQQPFPPQQPYPQPQPF) in the N-terminal repetitive domain was deemed to be active for celiac disease.	0	Likely to be toxic	6
		PFPQPRLPY	DQ2.5-glia-α1a			5
	main epitops	QGSFQPSQQ	DQ8-glia-α1		Low-Toxic	5
		QGSFEPSQQ	DQ8-glia-α1			5
		QGFFQPSQQ	DQ8-glia-α1			5
		QGSFRPSQQ	DQ8-glia-α1			5
		QGSFEPSHQ	DQ8-glia-α1			5
