# Supplementary material for: Evaluation of alpha-gliadin celiac disease epitopes in some Aegilops species containing the D genome
Source: BMC Plant Biol. 2026 May 20;26:969. doi: 10.1186/s12870-026-08966-0 (PMC13235123; doi:10.1186/s12870-026-08966-0)
Supplement: Supplementary file 4 — Supplementary Material 4. Supplementary Table 4. Estimation of the relative toxicity of different Aegilops genotypes based on the presence and frequency of toxic alpha-gliadin CD epitopes in their alpha-gliadin amplicons. [file 12870_2026_8966_MOESM4_ESM.xlsx]

## Sheet: Supplementary Table 3
Supplementary Table 3 The frequency of the canonical and all variants of alpha-gliadin CD epitopes across different Aegilops genotypes.																			Normalization index	1.06635	1.18354	0.919935	0.791414	1.13628	0.92168	2.23785	1.00753	0.785794	0.840561
						Line1	Line2	Line3	Line4	Line5	Line6	Line7	Line8	Line9	Line10					Line1	Line2	Line3	Line4	Line5	Line6	Line7	Line8	Line9	Line10
No.	names in previous papers	main epitopes	assigned name	final toxicity	Sequence_ID	Ae. juvenalis ‘AE 537’	Ae. juvenalis ‘AE 1495’	Ae. tauschii ‘AE 1600’	Ae. tauschii ‘AE 1211’	Ae. cylindrica ‘AE 1594’	Ae. cylindrica ‘AE 1658’	Ae. ventricosa ‘AE 1511’	Ae. ventricosa ‘AE 730’	Ae. crassa ‘TA1873’	Ae. crassa ‘AE 815’	Average	assigned name	final toxicity	Sequence_ID	Ae. juvenalis ‘AE 537’	Ae. juvenalis ‘AE 1495’	Ae. tauschii ‘AE 1600’	Ae. tauschii ‘AE 1211’	Ae. cylindrica ‘AE 1594’	Ae. cylindrica ‘AE 1658’	Ae. ventricosa ‘AE 1511’	Ae. ventricosa ‘AE 730’	Ae. crassa ‘TA1873’	Ae. crassa ‘AE 815’	Average
1	DQ2.5-glia-α1a	DQ2.5-glia-α1a	DQ2.5-glia-α1a	T	PFPQPQLPY	1083	3151	2860	2922	855	874	596	991	764	1432	1552.8	DQ2.5-glia-α1a	T	PFPQPQLPY	1154.85	3729.32	2631.01	2312.51	971.521	805.549	1333.76	998.466	600.346	1203.68	1574.1
2	DQ2.5-glia-α1 (var5)		DQ2.5-glia-α1a (var1)	*RT	PFPQLQLPY	1069	0	0	0	891	0	625	1134	0	0	371.9	DQ2.5-glia-α1a (var1)	*RT	PFPQLQLPY	1139.93	0	0	0	1012.43	0	1398.65	1142.54	0	0	469.355
3	DQ2.5-glia-α1a (var)		DQ2.5-glia-α1a (var2)	unk	PFPQPPLPY	779	0	0	0	649	0	624	660	0	0	271.2	DQ2.5-glia-α1a (var2)	unk	PFPQPPLPY	830.685	0	0	0	737.447	0	1396.42	664.973	0	0	362.952
4	DQ2.5-glia-α1b	DQ2.5-glia-α1b	DQ2.5-glia-α1b	T	PYPQPQLPY	779	0	748	535	633	212	624	660	0	0	419.1	DQ2.5-glia-α1b	T	PYPQPQLPY	830.685	0	688.111	423.407	719.266	195.396	1396.42	664.973	0	0	491.825
5	DQ2.5-glia-α1a		DQ2.5-glia-α1b (var1)	unk	PYPQPQLLY	0	0	0	0	0	131	0	0	0	0	13.1	DQ2.5-glia-α1b (var1)	unk	PYPQPQLLY	0	0	0	0	0	120.74	0	0	0	0	12.074
6	DQ2.5-glia-α1b(var)		DQ2.5-glia-α1b(var2)	unk	PYPQPQLFP	0	271	0	0	0	0	0	0	298	0	56.9	DQ2.5-glia-α1b(var2)	unk	PYPQPQLFP	0	320.738	0	0	0	0	0	0	234.167	0	55.4905
7	DQ2.5-glia-α2	DQ2.5-glia-α2	DQ2.5-glia-α2	T	PQPQLPYPQ	1862	3151	2860	2940	1488	815	1220	1651	764	1432	1818.3	DQ2.5-glia-α2	T	PQPQLPYPQ	1985.54	3729.32	2631.01	2326.76	1690.79	751.169	2730.17	1663.44	600.346	1203.68	1931.22
8	DQ2.5-glia-α2		DQ2.5-glia-α2 (var1)	unk	PQPQLLYPQ	0	0	0	0	0	131	0	0	0	0	13.1	DQ2.5-glia-α2 (var1)	unk	PQPQLLYPQ	0	0	0	0	0	120.74	0	0	0	0	12.074
9	DQ2.5-glia-α2		DQ2.5-glia-α2 (var2)	unk	PQPQLPYPH	0	0	0	0	0	59	0	0	0	0	5.9	DQ2.5-glia-α2 (var2)	unk	PQPQLPYPH	0	0	0	0	0	54.3791	0	0	0	0	5.43791
10	DQ2.5-glia-α2		DQ2.5-glia-α2 (var3)	unk	PHPQLLYPQ	0	0	0	0	0	59	0	0	0	0	5.9	DQ2.5-glia-α2 (var3)	unk	PHPQLLYPQ	0	0	0	0	0	54.3791	0	0	0	0	5.43791
11	DQ2.5-glia-α2 (var4)		DQ2.5-glia-α2 (var4)	*RT	PQLQLPYPQ	1069	0	0	0	891	0	625	1134	0	0	371.9	DQ2.5-glia-α2 (var4)	*RT	PQLQLPYPQ	1139.93	0	0	0	1012.43	0	1398.65	1142.54	0	0	469.355
12	DQ2.5-glia-α2 (var)		DQ2.5-glia-α2 (var5)	unk	PQPQPQYPQ	2575	2463	246	0	1948	1303	2021	2537	5048	6609	2475	DQ2.5-glia-α2 (var5)	unk	PQPQPQYPQ	2745.85	2915.05	226.304	0	2213.48	1200.95	4522.68	2556.11	3966.69	5555.27	2590.24
13	DQ2.5-glia-α2 (var6)		DQ2.5-glia-α2 (var6)	NT	FPPQLPYPQ	129	2712	86	117	89	22	41	60	3644	4847	1174.7	DQ2.5-glia-α2 (var6)	NT	FPPQLPYPQ	137.559	3209.75	79.1144	92.5955	101.129	20.277	91.7516	60.4521	2863.43	4074.2	1073.03
14	DQ2.5-glia-α2 (var7/varT1)		DQ2.5-glia-α2 (var7)	*NT/T	FLPQLPYPQ	2512	0	20	19	1952	1062	2016	2548	16	18	1016.3	DQ2.5-glia-α2 (var7)	*NT/T	FLPQLPYPQ	2678.67	0	18.3987	15.0369	2218.02	978.824	4511.5	2567.2	12.5727	15.1301	1301.53
15	DQ2.5-glia-α2 (var)		DQ2.5-glia-α2 (var8)	unk	PQPQYPQPQ	2739	2463	246	0	2030	1390	2163	2676	5360	7253	2632	DQ2.5-glia-α2 (var8)	unk	PQPQYPQPQ	2920.73	2915.05	226.304	0	2306.65	1281.14	4840.46	2696.16	4211.85	6096.59	2749.49
16	DQ2.5-glia-α3	DQ2.5-glia-α3	DQ2.5-glia-α3	T	FRPQQPYPQ	3456	0	3339	4054	2816	1076	2108	3285	22	45	2020.1	DQ2.5-glia-α3	T	FRPQQPYPQ	3685.3	0	3071.66	3208.39	3199.77	991.728	4717.38	3309.75	17.2875	37.8252	2223.91
17	DQ2.5-glia-α3 (var1)		DQ2.5-glia-α3 (var1)	NT	FPPQQPYPQ	6552	5493	3442	3579	5216	4281	4488	6383	9387	12563	6138.4	DQ2.5-glia-α3 (var1)	NT	FPPQQPYPQ	6986.71	6501.17	3166.42	2832.47	5926.84	3945.71	10043.4	6431.09	7376.25	10560	6377.01
18	DQ2.5-glia-α3 (var2)		DQ2.5-glia-α3 (var2)	unk	FSPQQPYPQ	2362	0	0	0	1829	2290	1916	2388	0	18	1080.3	DQ2.5-glia-α3 (var2)	unk	FSPQQPYPQ	2518.71	0	0	0	2078.26	2110.65	4287.71	2405.99	0	15.1301	1341.65
19	DQ2.5-glia-α3 (var3)		DQ2.5-glia-α3 (var3)	*RT	FLPQQPYPQ	0	595	700	897	0	0	0	0	260	317	276.9	DQ2.5-glia-α3 (var3)	*RT	FLPQQPYPQ	0	704.204	643.954	709.899	0	0	0	0	204.306	266.458	252.882
20	DQ2.5-glia-α3		DQ2.5-glia-α3 (var4)	unk	FPAQQPYPQ	16	0	0	0	0	0	26	87	0	0	12.9	DQ2.5-glia-α3 (var4)	unk	FPAQQPYPQ	17.0616	0	0	0	0	0	58.184	87.6555	0	0	16.2901
21	DQ2.5-glia-α3 (var5)		DQ2.5-glia-α3 (var5)	NT	FPPQQSYPQ	0	0	53	110	0	0	0	0	0	0	16.3	DQ2.5-glia-α3 (var5)	NT	FPPQQSYPQ	0	0	48.7566	87.0556	0	0	0	0	0	0	13.5812
22	DQ2.5-glia-α3 (var13)		DQ2.5-glia-α3 (var6)	NT	FPPQQPYLQ	0	2750	0	0	0	0	0	0	0	0	275	DQ2.5-glia-α3 (var6)	NT	FPPQQPYLQ	0	3254.72	0	0	0	0	0	0	0	0	325.472
23	DQ2.5-glia-α3 (var7)		DQ2.5-glia-α3 (var7)	*RT	FRPQQSYPQ	0	0	323	220	0	0	0	0	0	0	54.3	DQ2.5-glia-α3 (var7)	*RT	FRPQQSYPQ	0	0	297.139	174.111	0	0	0	0	0	0	47.125
24	DQ2.5-glia-α3 (var16)		DQ2.5-glia-α3 (var8)	NT	FPPQQPYTQ	0	239	0	0	0	0	0	0	125	418	78.2	DQ2.5-glia-α3 (var8)	NT	FPPQQPYTQ	0	282.865	0	0	0	0	0	0	98.2242	351.354	73.2444
25	DQ2.5-ave-1b (var)	PYPEQEQPF	DQ2.5-ave-1b (var1)	unk	QYPGQQQPF	0	2091	0	0	0	0	0	0	2089	2354	653.4	DQ2.5-ave-1b (var1)	unk	QYPGQQQPF	0	2474.77	0	0	0	0	0	0	1641.52	1978.68	609.498
26	DQ2.5-ave-1b (var)		DQ2.5-ave-1b (var2)	unk	QYPRQQQPF	0	194	0	0	0	0	0	0	420	472	108.6	DQ2.5-ave-1b (var2)	unk	QYPRQQQPF	0	229.606	0	0	0	0	0	0	330.033	396.745	95.6384
27	DQ2.5-glia-g1	PQQSFPEQQ	DQ2.5-glia-g1	unk	QQQSFPPQQ	0	240	0	0	0	0	0	0	651	688	157.9	DQ2.5-glia-g1	unk	QQQSFPPQQ	0	284.049	0	0	0	0	0	0	511.552	578.306	137.391
28	p31-43	p31-43	p31-43	T	PGQQQPFPPQQPY	3287	5231	2963	3333	2714	604	2010	3196	3256	4277	3087.1	p31-43	T	PGQQQPFPPQQPY	3505.08	6191.08	2725.77	2637.78	3083.87	556.695	4498.07	3220.08	2558.54	3595.08	3257.2
29	P31-43		P31-43 (var1)	unk	LGQQQPFPPQQPY	0	0	325	169	0	0	0	0	969	2430	389.3	P31-43 (var1)	unk	LGQQQPFPPQQPY	0	0	298.979	133.749	0	0	0	0	761.434	2042.56	323.672
30	P31-43 (var)		P31-43 (var2)	unk	LGQQQQFPPQQPY	0	0	0	0	0	0	0	0	397	0	39.7	P31-43 (var2)	unk	LGQQQQFPPQQPY	0	0	0	0	0	0	0	0	311.96	0	31.196
31	P31-43 (var)		P31-43 (var3)	unk	LGQQQPFRPQQPY	0	0	22	18	0	0	0	0	0	0	4	P31-43 (var3)	unk	LGQQQPFRPQQPY	0	0	20.2386	14.2455	0	0	0	0	0	0	3.4484
32	p31-43 (var)		p31-43 (var4)	unk	PGRQQPFPPQQPY	0	0	0	0	0	252	0	0	0	0	25.2	p31-43 (var4)	unk	PGRQQPFPPQQPY	0	0	0	0	0	232.263	0	0	0	0	23.2263
33	p31-43 (var)		p31-43 (var5)	unk	PGQQQQFPPQQPY	3245	289	0	0	2502	3294	2478	3187	0	409	1540.4	p31-43 (var5)	unk	PGQQQQFPPQQPY	3460.3	342.042	0	0	2842.98	3036.01	5545.38	3211.01	0	343.789	1878.15
34	p31-43 (var)		p31-43 (var6)	unk	PGKQQPFPPQQPY	0	193	0	0	0	0	0	0	156	212	56.1	p31-43 (var6)	unk	PGKQQPFPPQQPY	0	228.423	0	0	0	0	0	0	122.584	178.199	52.9205
35	p31-43 (var)		p31-43 (var7)	unk	PGQQEQFPPQQPY	0	0	111	135	0	0	0	0	0	0	24.6	p31-43 (var7)	unk	PGQQEQFPPQQPY	0	0	102.113	106.841	0	0	0	0	0	0	20.8954
36	p31-43 (var)		p31-43 (var8)	unk	PRQQQPFPPQQPY	0	194	0	0	0	0	0	0	420	472	108.6	p31-43 (var8)	unk	PRQQQPFPPQQPY	0	229.606	0	0	0	0	0	0	330.033	396.745	95.6384
37	α-Glia (31–49)		P31-49 (var1)	T	PGQQQPFPPQQPYPQPQPF	2918	2045	2264	2385	2357	423	1785	2781	2392	3225	2257.5	P31-49 (var1)	T	PGQQQPFPPQQPYPQPQPF	3111.6	2420.33	2082.73	1887.52	2678.22	389.871	3994.55	2801.95	1879.62	2710.81	2395.72
38	α-Glia (31–49)		p31-49 (var2)	Likely to be toxic	LGQQQPFPPQQPYPQPQPF	0	0	256	103	0	0	0	0	775	1838	297.2	p31-49 (var2)	Likely to be toxic	LGQQQPFPPQQPYPQPQPF	0	0	235.503	81.5157	0	0	0	0	608.99	1544.95	247.096
39	α-Glia (31–55)		P31-55	T	PGQQQPFPPQQPYPQPQPFPSQQPY	2709	317	2155	2234	2196	406	1661	2528	764	1397	1636.7	P31-55	T	PGQQQPFPPQQPYPQPQPFPSQQPY	2888.74	375.181	1982.46	1768.02	2495.27	374.202	3717.06	2547.05	600.346	1174.26	1792.26
40	α-Glia (44–55)		p44-55	T	PQPQPFPSQQPY	3052	494	2959	2962	2433	3286	1909	2915	780	1555	2234.5	p44-55	T	PQPQPFPSQQPY	3254.49	584.667	2722.09	2344.17	2764.57	3028.64	4272.05	2936.96	612.919	1307.07	2382.76
					total	42193	34576	25978	26732	33489	21970	28936	40801	38757	54281
	Normalization index
	1.06635
	1.18354
	0.919935
	0.791414
	1.13628
	0.92168
	2.23785
	1.00753
	0.785794
	0.840561
