# Supplementary material for: Evaluation of alpha-gliadin celiac disease epitopes in some Aegilops species containing the D genome
Source: BMC Plant Biol. 2026 May 20;26:969. doi: 10.1186/s12870-026-08966-0 (PMC13235123; doi:10.1186/s12870-026-08966-0)
Supplement: Supplementary file 5 — Supplementary Material 5. Supplementary Fig. 1. Agarose gel electrophoresis of RNA and PCR products from alpha-gliadin amplicons in different Aegilops genotypes. A Agarose gel electrophoresis of RNA samples extracted from Aegilops seeds at 21 days post-anthesis. B Electrophoresis bands of alpha-gliadin PCR products amplified from cDNA using alpha-gliadin primers (E, blue sequences; First PCR). C Electrophoresis bands of alpha-gliadin PCR products amplified using the first PCR product as template and fusion primers (E, for fusion primers see longer sequences). D Aegilops genotypes studied in this research. E Alpha-gliadin and fusion primers. The original alpha-gliadin primers are shown in blue. Each forward fusion primer contains the adapter sequence for Illumina preparation library (in black), 8 bp barcode sequence specific to each Aegilops genotype (in red), and the original alpha-gliadin forward primer (in blue). The reverse fusion primer is universal and contains only the Illumina adapter sequence and the original alpha-gliadin reverse primer. [file 12870_2026_8966_MOESM5_ESM.xlsx]

## Sheet: Supplementary Table 4
Supplementary Table 4 Estimation of the relative toxicity of different Aegilops genotypes based on the presence and frequency of toxic alpha-gliadin CD epitopes in their alpha-gliadin amplicons.
		toxic-epitopes-heatmap score applied
		Normalization index applied		score		Line1	Line2	Line3	Line4	Line5	Line6	Line7	Line8	Line9	Line10
No.	epitopes	toxicity rankings			peptide Sequence	Ae. juvenalis ‘AE 537’	Ae. juvenalis ‘AE 1495’	Ae. tauschii ‘AE 1600’	Ae. tauschii ‘AE 1211’	Ae. cylindrica ‘AE 1594’	Ae. cylindrica ‘AE 1658’	Ae. ventricosa ‘AE 1511’	Ae. ventricosa ‘AE 730’	Ae. crassa ‘TA1873’	Ae. crassa ‘AE 815’
1	DQ2.5-glia-α1a	HT/T	Highly toxic	3	PFPQPQLPY	3464.56	11188	7893.04	6937.54	2914.56	2416.65	4001.27	2995.4	1801.04	3611.05
4	DQ2.5-glia-α1b	HT/T	Highly toxic	3	PYPQPQLPY	2492.05	0	2064.33	1270.22	2157.8	586.189	4189.25	1994.92	0	0
7	DQ2.5-glia-α2	HT/T	Highly toxic	3	PQPQLPYPQ	5956.62	11188	7893.04	6980.27	5072.36	2253.51	8190.51	4990.32	1801.04	3611.05
28	p31-43	HT/T	Highly toxic	3	PGQQQPFPPQQPY	10515.3	18573.2	8177.3	7913.35	9251.6	1670.08	13494.2	9660.24	7675.63	10785.2
16	DQ2.5-glia-α3	MT/RT	Moderately toxic	2	FRPQQPYPQ	7370.6	0	6143.33	6416.79	6399.54	1983.46	9434.75	6619.5	34.5749	75.6505
37	P31-49 (var1)	MT/RT	Moderately toxic	2	PGQQQPFPPQQPYPQPQPF	6223.21	4840.66	4165.47	3775.05	5356.43	779.741	7989.11	5603.91	3759.24	5421.62
39	P31-55	MT/RT	Moderately toxic	2	PGQQQPFPPQQPYPQPQPFPSQQPY	5777.47	750.362	3964.92	3536.04	4990.55	748.404	7434.12	5094.09	1200.69	2348.53
40	p44-55	MT/RT	Moderately toxic	2	PQPQPFPSQQPY	6508.99	1169.33	5444.17	4688.34	5529.15	6057.28	8544.09	5873.92	1225.84	2614.14
2	DQ2.5-glia-α1a (var1)	LT	Low toxic	1	PFPQLQLPY	1139.93	0	0	0	1012.43	0	1398.65	1142.54	0	0
11	DQ2.5-glia-α2 (var4)	LT	Low toxic	1	PQLQLPYPQ	1139.93	0	0	0	1012.43	0	1398.65	1142.54	0	0
14	DQ2.5-glia-α2 (var7)	LT	Low toxic	1	FLPQLPYPQ	2678.67	0	18.3987	15.0369	2218.02	978.824	4511.5	2567.2	12.5727	15.1301
19	DQ2.5-glia-α3 (var3)	LT	Low toxic	1	FLPQQPYPQ	0	704.204	643.954	709.899	0	0	0	0	204.306	266.458
23	DQ2.5-glia-α3 (var7)	LT	Low toxic	1	FRPQQSYPQ	0	0	297.139	174.111	0	0	0	0	0	0
38	p31-49 (var2)	LT	Low toxic	1	LGQQQPFPPQQPYPQPQPF	0	0	235.503	81.5157	0	0	0	0	608.99	1544.95
					Total	53267.3	48413.7	46940.6	42498.2	45914.9	17474.1	70586.1	47684.6	18323.9	30293.8
					toxicity percentage	75.4642	68.5882	66.5012	60.2075	65.048	24.7558	100	67.5552	25.9597	42.9175
					CD epitopes with the higest frequency across each line	p31-43	p31-43	DQ2.5-glia-α3	DQ2.5-glia-α3	DQ2.5-glia-α3	p44-55		DQ2.5-glia-α3	p31-43	p31-43
						DQ2.5-glia-α3	DQ2.5-glia-α2	p31-43	p31-43	p31-43	DQ2.5-glia-α3		p31-43	P31-49 (var1)	P31-49 (var1)
						p44-55	DQ2.5-glia-α1a	DQ2.5-glia-α2	DQ2.5-glia-α2		DQ2.5-glia-α2			DQ2.5-glia-α2	DQ2.5-glia-α2
						P31-49 (var1)		DQ2.5-glia-α1a	DQ2.5-glia-α1a		DQ2.5-glia-α1a			DQ2.5-glia-α1a	DQ2.5-glia-α1a
						DQ2.5-glia-α2
						P31-55
						DQ2.5-glia-α1a
	Normalization index
	1.06635
	1.18354
	0.919935
	0.791414
	1.13628
	0.92168
	2.23785
	1.00753
	0.785794
	0.840561
